# Supplementary material for: The Influence of Age, Gender and Education on Neuropsychological Test Scores: Updated Clinical Norms for Five Widely Used Cognitive Assessments
Source: J Clin Med. 2023 Aug 8;12(16):5170. doi: 10.3390/jcm12165170 (PMC10455991; doi:10.3390/jcm12165170)
Supplement: Supplementary file 1 [file jcm-12-05170-s001.zip]

Archive with 1 entries (1 files):
- jcm-2517312-supplementary.pdf
